# Supplementary material for: Micromeryx? eiselei—A new moschid species from Steinheim am Albuch, Germany, and the first comprehensive description of moschid cranial material from the Miocene of Central Europe
Source: PLoS One. 2017 Oct 16;12(10):e0185679. doi: 10.1371/journal.pone.0185679 (PMC5642927; doi:10.1371/journal.pone.0185679)
Supplement: S1 File — (NEX) [file pone.0185679.s002.NEX]

#nexus
...
begin data;
  dimensions ntax=12 nchar=50;
  format datatype=standard missing=? gap=-;
  matrix

Diacodexis_ilicis                       0000000---0000000-000????????1??0????????00?011120
Homacodon_vagans                        0000000---0000000-0100?1?????0??0????????00?011120
Dorcatherium_crassum                    0010111011211102101130??????????001??010300?000120
Tragulus_javanicus                      00101110112111011011301100211100001010103000000121
Moschus_moschiferus                     100100021113010110011001111000100110110021111[0,1]1321
Procervulus_dichotomus                  010100010012010210011??10?0??0001?01?11?1100210101
Heteroprox_larteti                      010100010012010210011111??0???001?01?????10?210??1
Dicrocerus_elegans                      010100010012010111012?0[0,1]?000100?1???????11???10???
Euprox_furcatus                         010100010012010111122???????????2????1??1100210101
Cervus_elaphus                          0111000100120102111211[0,1][0,1]000010012201111[0,1]0110[1,2]11101
Micromeryx_flourensianus_from_Steinheim 1001000212130110100220101?10?0100?1001002100110111
Micromeryx_eiselei                      10?100011213010110011011??10?0?10?1?0?002110110211

                                        [----+--10|----+--20|----+--40|----+--40|----+--50]
  ;
end;
