# Supplementary material for: Micromeryx? eiselei—A new moschid species from Steinheim am Albuch, Germany, and the first comprehensive description of moschid cranial material from the Miocene of Central Europe
Source: PLoS One. 2017 Oct 16;12(10):e0185679. doi: 10.1371/journal.pone.0185679 (PMC5642927; doi:10.1371/journal.pone.0185679)
Supplement: S1 Table — (XLSX) [file pone.0185679.s003.xlsx]

## Sheet: upper jaw
online supplement 3 for Aiglstorfer et al. "Micromeryx? eiselei - a new moschid species from Steinheim am Albuch, Germany, and the first comprehensive description of moschid cranial material from the Miocene of Central Europe"
Dental measurements for Micromeryx flourensianus from Steinheim am Albuch (Originals to Aiglstorfer et al. 2017) - upper jaw -
(l max = maximal length; w max = maximal width; w ant max = maximal anterior width; values in square brackets ([]) = measurement less distinct / enhanced by preservation; / = measurement not possible)
P2	Specimen	side	l max [mm]	w max [mm]
Micromeryx flourensianus	NMB Sth 804 [101)	P2 dex	5.9	3.9
Micromeryx flourensianus	NMB Sth 811	P2 dex	[6,7]	4.2
Micromeryx flourensianus	SMNS 40252	P2 dex	6.1	4
Micromeryx flourensianus	SMNS 42920	P2 sin	6.3	4.5
Micromeryx flourensianus	SMNS 46123	P2 sin	6.2	3.9
Micromeryx flourensianus	NMB Sth. 834	P2 sin	6.3	4
Micromeryx flourensianus	NMB Sth. 834	P2 dex	6.4	4
Micromeryx flourensianus	SMNS 15776	P2 dex	6.4	[3,9]
Micromeryx flourensianus	SMNS 15776	P2 sin	6.4	3.9
Micromeryx flourensianus	SMNS 46083	P2 sin	5.9	4
P3	Specimen	side	l max [mm]	w max [mm]
Micromeryx flourensianus	NMB Sth 804 [101)	P3 dex	5.7	4.8
Micromeryx flourensianus	NMB Sth 811	P3 dex	6.7	5.6
Micromeryx flourensianus	NMB Sth 812	P3 sin	6.5	5.5
Micromeryx flourensianus	SMNS 42920	P3 sin	6	5.2
Micromeryx flourensianus	SMNS 42920	P3 dex	6.1	5.1
Micromeryx flourensianus	SMNS 46123	P3 sin	6.1	4.9
Micromeryx flourensianus	NMB Sth. 834	P3 sin	[6,2]	[5,5]
Micromeryx flourensianus	NMB Sth. 834	P3 dex	[6,3]	5.5
Micromeryx flourensianus	SMNS 15776	P3 dex	6.3	5
Micromeryx flourensianus	SMNS 15776	P3 sin	6.5	4.9
Micromeryx flourensianus	SMNS 46083	P3 sin	6	5.1
P4	Specimen	side	l max [mm]	w max [mm]
Micromeryx flourensianus	NMB Sth 804 [101)	P4 dex	5.3	5.6
Micromeryx flourensianus	NMB Sth 811	P4 dex	[6]	[6,9]
Micromeryx flourensianus	NMB Sth 812	P4 sin	5.8	6.7
Micromeryx flourensianus	SMNS 40252	P4 dex	5	5.9
Micromeryx flourensianus	SMNS 42920	P4 sin	5.5	6
Micromeryx flourensianus	SMNS 42920	P4 dex	5.6	6.2
Micromeryx flourensianus	NMB Sth. 834	P4 sin	5.8	[6,5]
Micromeryx flourensianus	NMB Sth. 834	P4 dex	5.9	6.4
Micromeryx flourensianus	SMNS 15776	P4 dex	5.4	[5,7]
Micromeryx flourensianus	SMNS 15776	P4 sin	5.4	6
Micromeryx flourensianus	SMNS 46083	P4 sin	5.3	[6]
Mx	Specimen	side	l max [mm]	w ant max [mm]
Micromeryx flourensianus	SMNS 42920	Mx sin	7.2	/
M1	Specimen	side	l max [mm]	w ant max [mm]
Micromeryx flourensianus	NMB Sth 811	M1 dex	7.2	7.4
Micromeryx flourensianus	SMNS 40252	M1 dex	6.3	6.5
Micromeryx flourensianus	NMB Sth. 834	M1 sin	7	6.7
Micromeryx flourensianus	NMB Sth. 834	M1 dex	6.9	6.8
Micromeryx flourensianus	SMNS 15776	M1 sin	6.7	6.9
Micromeryx flourensianus	SMNS 46083	M1 sin	6.2	/
M2	Specimen	side	l max [mm]	w ant max [mm]
Micromeryx flourensianus	NMB Sth 804 [67]	M2 sin	7.3	7.7
Micromeryx flourensianus	NMB Sth 804 [101)	M2 dex	7.1	7.7
Micromeryx flourensianus	NMB Sth 811	M2 dex	7.5	7.8
Micromeryx flourensianus	NMB Sth 812	M2 sin	7.4	7.8
Micromeryx flourensianus	SMNS 40252	M2 dex	6.7	7.2
Micromeryx flourensianus	NMB Sth. 834	M2 sin	7.2	7.6
Micromeryx flourensianus	NMB Sth. 834	M2 dex	7.4	7.8
Micromeryx flourensianus	SMNS 15776	M2 dex	7.5	7.4
Micromeryx flourensianus	SMNS 15776	M2 sin	/	7.7
Micromeryx flourensianus	SMNS 46083	M2 sin	6.5	7.2
M3	Specimen	side	l max [mm]	w ant max [mm]
Micromeryx flourensianus	NMB Sth 804 [67]	M3 sin	6.8	7.1
Micromeryx flourensianus	NMB Sth 804 [101)	M3 dex	6.8	7.1
Micromeryx flourensianus	NMB Sth 811	M3 dex	7.1	7.7
Micromeryx flourensianus	NMB Sth 812	M3 sin	7.3	7.7
Micromeryx flourensianus	SMNS 40252	M3 dex	6.4	7
Micromeryx flourensianus	SMNS 42920	M3 dex	7.4	7.4
Micromeryx flourensianus	NMB Sth. 834	M3 sin	7.4	7.2
Micromeryx flourensianus	NMB Sth. 834	M3 dex	7.4	7.2
Micromeryx flourensianus	SMNS 15776	M3 dex	7.3	7.5
Micromeryx flourensianus	SMNS 15776	M3 sin	7.3	7.5
Micromeryx flourensianus	SMNS 46083	M3 sin	6.6	6.9

## Sheet: lower jaw
online supplement 3 for Aiglstorfer et al. "Micromeryx? eiselei - a new moschid species from Steinheim am Albuch, Germany, and the first comprehensive description of moschid cranial material from the Miocene of Central Europe"
Dental measurements for Micromeryx flourensianus from Steinheim am Albuch (Originals to Aiglstorfer et al. 2017) - lower jaw -
(l max = maximal length; w max = maximal width; w ant max = maximal anterior width; values in square brackets ([]) = measurement less distinct / enhanced by preservation; / = measurement not possible)
p2	Specimen	side	l max [mm]	w max [mm]
Micromeryx flourensianus	SMNS 12966	p2 dex	4.2	2.6
Micromeryx flourensianus	SMNS 46123	p2 dex	4	2.2
Micromeryx flourensianus	NMB Sth 804 [65)	p2 dex	4.1	2.4
p3	Specimen	side	l max [mm]	w max [mm]
Micromeryx flourensianus	SMNS 46116	p3 dex	5.7	3.2
Micromeryx flourensianus	SMNS 12966	p3 dex	6.1	3.5
Micromeryx flourensianus	SMNS 12966	p3 sin	6.1	3.4
Micromeryx flourensianus	SMNS 46123	p3 dex	6	3.3
Micromeryx flourensianus	SMNS 46123	p3 sin	6.1	3.3
Micromeryx flourensianus	NMB Sth 804 [65)	p3 dex	5.8	/
Micromeryx flourensianus	NMB Sth 804 [66]	p3 sin	5.6	3.5
p4	Specimen	side	l max [mm]	w max [mm]
Micromeryx flourensianus	SMNS 46116	p4 dex	6.3	3.6
Micromeryx flourensianus	SMNS 12966	p4 dex	6.4	3.9
Micromeryx flourensianus	SMNS 12966	p4 sin	6.4	3.7
Micromeryx flourensianus	SMNS 46123	p4 dex	6.7	3.7
Micromeryx flourensianus	SMNS 46123	p4 sin	6.4	3.6
Micromeryx flourensianus	NMB Sth 804 [65)	p4 dex	6.2	3.8
Micromeryx flourensianus	NMB Sth 804 [66]	p4 sin	6.5	3.9
m1	Specimen	tooth	l max [mm]	w ant max [mm]
Micromeryx flourensianus	SMNS 46116	m1 dex	6.4	4.3
Micromeryx flourensianus	SMNS 12966	m1 dex	6	4.1
Micromeryx flourensianus	SMNS 12966	m1 sin	6.1	4
Micromeryx flourensianus	SMNS 46123	m1 dex	6.4	4
Micromeryx flourensianus	SMNS 46123	m1 sin	6.4	4
Micromeryx flourensianus	NMB Sth 804 [65)	m1 dex	6.2	4
Micromeryx flourensianus	NMB Sth 804 [66]	m1 sin	6.1	4
m2	Specimen	tooth	l max [mm]	w ant max [mm]
Micromeryx flourensianus	SMNS 46116	m2 dex	6.8	4.8
Micromeryx flourensianus	SMNS 46123	m2 dex	6.9	4.9
Micromeryx flourensianus	SMNS 46123	m2 sin	6.9	4.8
Micromeryx flourensianus	NMB Sth 804 [65)	m2 sin	6.9	4.7
m3	Specimen	tooth	l max [mm]	w ant max [mm]
Micromeryx flourensianus	SMNS 46116	m3 dex	9.9	4.6
Micromeryx flourensianus	SMNS 12966	m3 sin	10.1	4.9
Micromeryx flourensianus	SMNS 46123	m3 dex	10	4.9
Micromeryx flourensianus	SMNS 46123	m3 sin	9.8	4.9
Micromeryx flourensianus	NMB Sth 804 [65)	m3 dex	10.1	4.8
