# Supplementary material for: Micromeryx? eiselei—A new moschid species from Steinheim am Albuch, Germany, and the first comprehensive description of moschid cranial material from the Miocene of Central Europe
Source: PLoS One. 2017 Oct 16;12(10):e0185679. doi: 10.1371/journal.pone.0185679 (PMC5642927; doi:10.1371/journal.pone.0185679)
Supplement: S2 Table — (XLSX) [file pone.0185679.s004.xlsx]

## Sheet: upper jaw
online supplement 4 for Aiglstorfer et al. "Micromeryx? eiselei - a new moschid species from Steinheim am Albuch, Germany, and the first comprehensive description of moschid cranial material from the Miocene of Central Europe"
Dental measurements for Micromeryx? eiselei from Steinheim am Albuch (Originals to Aiglstorfer et al. 2017) - upper jaw -
(l max = maximal length; w max = maximal width; w ant max = maximal anterior width; values in square brackets ([]) = measurement less distinct / enhanced by preservation; / = measurement not possible)
P2	Specimen	side	l max [mm]	w max [mm]
Micromeryx? eiselei	SMNS 40010	P2 sin	7.2	[4,4]
Micromeryx? eiselei	SMNS 40010	P2 dex	7.5	[4,5]
P3	Specimen	side	l max [mm]	w max [mm]
Micromeryx? eiselei	SMNS 40010	P3 dex	7.5	5.5
Micromeryx? eiselei	NMB Sth 833	P3 dex	/	5.6
Micromeryx? eiselei	NMB Sth 833	P3 sin	[6,9]	5.5
P4	Specimen	side	l max [mm]	w max [mm]
Micromeryx? eiselei	SMNS 40010	P4 dex	6	7.2
Micromeryx? eiselei	SMNS 40617	P4 sin	6.1	7.1
Micromeryx? eiselei	NMB Sth 833	P4 dex	5.9	[6,1]
Micromeryx? eiselei	NMB Sth 833	P4 sin	5.9	[6,1]
M1	Specimen	side	l max [mm]	w ant max [mm]
Micromeryx? eiselei	SMNS 40010	M1 dex	8.2	8.1
Micromeryx? eiselei	SMNS 40617	M1 sin	7.6	8.2
Micromeryx? eiselei	NMB Sth 833	M1 dex	7.3	7.7
Micromeryx? eiselei	NMB Sth 833	M1 sin	7.1	7.4
M2	Specimen	side	l max [mm]	w ant max [mm]
Micromeryx? eiselei	SMNS 40617	M2 sin	8	9.4
Micromeryx? eiselei	SNMB Sth 825	M2 sin	8.1	/
Micromeryx? eiselei	NMB Sth 833	M2 dex	7.6	8.6
Micromeryx? eiselei	NMB Sth 833	M2 sin	7.5	8.6
M3	Specimen	side	l max [mm]	w ant max [mm]
Micromeryx? eiselei	SMNS 40010	M3 dex	8.2	8.5
Micromeryx? eiselei	SMNS 40010	M3 sin	/	[8,5]
Micromeryx? eiselei	SMNS 40617	M3 sin	7.8	8.6
Micromeryx? eiselei	SNMB Sth 825	M3 sin	[min. 8]	8.7
Micromeryx? eiselei	NMB Sth 833	M3 dex	7.9	8

## Sheet: lower jaw
online supplement 4 for Aiglstorfer et al. "Micromeryx? eiselei - a new moschid species from Steinheim am Albuch, Germany, and the first comprehensive description of moschid cranial material from the Miocene of Central Europe"
Dental measurements for Micromeryx? eiselei from Steinheim am Albuch (Originals to Aiglstorfer et al. 2017) - lower jaw -
(l max = maximal length; w max = maximal width; w ant max = maximal anterior width; values in square brackets ([]) = measurement less distinct / enhanced by preservation; / = measurement not possible)
p2	Specimen	side	l max [mm]	w max [mm]
Micromeryx? eiselei	SMNS 40010	p2 dex	4.5	2.4
p3	Specimen	side	l max [mm]	w max [mm]
Micromeryx? eiselei	SMNS 40010	p3 dex	7	3.9
Micromeryx? eiselei	SMNS 40010	p3 sin	6.7	3.8
p4	Specimen	side	l max [mm]	w max [mm]
Micromeryx? eiselei	SMNS 40010	p4 sin	7.6	4.2
Micromeryx? eiselei	SMNS 40010	p4 dex	7.6	4.2
m1	Specimen	tooth	l max [mm]	w ant max [mm]
Micromeryx? eiselei	SMNS 40010	m1 sin	7.7	5
Micromeryx? eiselei	SMNS 40010	m1 dex	7.7	5
Micromeryx? eiselei	NMB Sth. 162	m1 dex	7.8	4.9
m2	Specimen	tooth	l max [mm]	w ant max [mm]
Micromeryx? eiselei	SMNS 40010	m2 sin	8.1	5.7
Micromeryx? eiselei	SMNS 40010	m2 dex	8.2	5.6
Micromeryx? eiselei	NMB Sth. 162	m2 dex	8.2	5.5
m3	Specimen	tooth	l max [mm]	w ant max [mm]
Micromeryx? eiselei	SMNS 40010	m3 sin	11.7	5.7
Micromeryx? eiselei	SMNS 40010	m3 dex	/	5.6
